# Supplementary material for: Single genome analysis reveals genetic characteristics of Neuroadaptation across HIV-1 envelope
Source: Retrovirology. 2014 Aug 15;11:65. doi: 10.1186/s12977-014-0065-0 (PMC4145222; doi:10.1186/s12977-014-0065-0)
Supplement: Additional file 3: — Dataset S1. The Complete list of Amino acids for each pair of sites exhibiting significant Mutual Information. Discrete amino acid positions from patient alignments are identified by their position in HXB2 gp160. Each site is identified by a nomenclature listing the dominant amino acid in the plasma consensus for the patient, followed by the HXB2 gp160 numbered position, concluding with the dominant amino acid in the CSF-derived sequences that represents a mutation from the dominant plasma consensus amino acid. [file 12977_2014_65_MOESM3_ESM.xls]

## Sheet: DataSet_S1
NCN2	NCN2		NCN2	NCN2		NCN2	NCN2
I535V	H300N		I641L	H300N		I641L	I535V
I	H		I	H		I	I
I	H		I	H		I	I
I	H		I	H		I	I
I	H		I	H		I	I
I	H		I	H		I	I
V	N		L	N		L	V
I	H		I	H		I	I
I	H		I	H		I	I
I	H		I	H		I	I
V	N		L	N		L	V
I	H		I	H		I	I
I	H		I	H		I	I
I	H		I	H		I	I
I	H		I	H		I	I
I	H		I	H		I	I
I	H		I	H		I	I
I	H		I	H		I	I
I	H		I	H		I	I
I	H		I	H		I	I
I	H		I	H		I	I
I	H		I	H		I	I
NCN3	NCN3
N337G	G336K
D	E
N	G
D	E
N	G
D	R
G	K
N	G
N	G
D	G
D	R
N	G
G	K
N	G
D	E
D	R
N	G
N	G
N	G
N	G
N	G
G	K
NCN4	NCN4		NCN4	NCN4		NCN4	NCN4		NCN4	NCN4		NCN4	NCN4		NCN4	NCN4		NCN4	NCN4
S300N	L225I		R389G	E290K		H337D	V293A		N362K	R305K		Q724P	R305K		N362K	H337D		Q724P	N362K
N	I		G	K		D	V		K	K		P	K		K	D		P	K
N	I		R	E		D	A		K	K		P	K		K	D		P	K
N	I		R	E		D	A		K	K		P	K		K	D		P	K
N	I		R	E		D	A		K	K		P	K		K	D		P	K
N	I		R	E		D	A		K	K		P	K		K	D		P	K
N	I		R	E		D	A		K	K		P	K		K	D		P	K
N	I		R	E		D	A		K	K		P	K		K	D		P	K
N	I		R	E		D	A		K	K		P	K		K	D		P	K
N	I		R	E		D	A		K	K		P	K		K	D		P	K
S	L		R	E		H	V		N	R		Q	R		N	H		Q	N
S	L		R	A		D	A		K	K		P	K		K	D		P	K
N	I		R	E		D	A		K	K		P	K		K	D		P	K
N	I		R	K		D	V		K	K		P	K		K	D		P	K
N	I		R	E		D	A		K	K		P	K		K	D		P	K
N	I		R	E		D	A		K	K		P	K		K	D		P	K
N	I		R	E		D	A		K	K		P	K		K	D		P	K
N	I		R	E		D	A		K	K		P	K		K	D		P	K
N	I		R	E		D	A		K	K		P	K		K	D		P	K
N	I		R	E		D	A		K	K		P	K		K	D		P	K
N	I		R	E		D	A		K	K		P	K		K	D		P	K
N	I		R	E		D	A		K	K		P	K		K	D		P	K
N	I		G	K		E	V		N	K		P	K		N	E		P	N
N	I		R	E		D	A		K	K		P	K		K	D		P	K
N	I		R	E		D	A		K	K		P	K		K	D		P	K
N	I		R	E		D	A		K	K		P	K		K	D		P	K
N	I		R	E		D	A		K	K		P	K		K	D		P	K
N	I		R	E		D	A		K	K		P	K		K	D		P	K
N	I		R	E		D	A		K	K		P	K		K	D		P	K
N	I		R	E		D	A		K	K		P	K		K	D		P	K
N	I		R	E		D	A		K	K		P	K		K	D		P	K
N	I		R	E		D	A		K	K		P	K		K	D		P	K
S	L		R	E		H	V		N	R		Q	R		N	H		Q	N
N	I		R	E		D	A		K	K		P	K		K	D		P	K
N	I		R	E		D	A		K	K		P	K		K	D		P	K
NCN5	NCN5		NCN5	NCN5		NCN5	NCN5		NCN5	NCN5
N362S	R305K		S724P	R305K		N392S	N362D		S724P	N362S
N	R		S	R		N	N		S	N
N	R		S	R		N	N		S	N
N	R		S	R		N	N		S	N
N	R		S	R		N	N		S	N
D	R		S	R		S	D		S	D
N	R		S	R		G	N		S	N
S	K		P	K		N	S		P	S
N	R		S	R		N	N		S	N
N	R		S	R		N	N		S	N
N	R		S	R		N	N		S	N
N	R		S	R		N	N		S	N
S	K		P	K		N	S		P	S
S	K		P	K		N	S		P	S
N	K		S	K		E	N		S	N
D	R		S	R		S	D		S	D
N	R		S	R		N	N		S	N
N	R		S	R		N	N		S	N
N	R		S	R		N	N		S	N
N	R		S	R		N	N		S	N
N	R		S	R		N	N		S	N
N	R		S	R		D	N		S	N
N	R		S	R		N	N		S	N
N	R		S	R		N	N		S	N
N	R		S	R		N	N		S	N
N	R		S	R		N	N		S	N
N	R		S	R		N	N		S	N
ANI1	ANI1		ANI1	ANI1		ANI1	ANI1		ANI1	ANI1		ANI1	ANI1		ANI1	ANI1		ANI1	ANI1
K389E	N362K		N300S	I225L		L535I	N300S		F641L	N300S		D620E	Y346A		N392D	N362K		F641L	L535I
E	K		S	L		I	S		L	S		D	V		D	K		L	I
E	K		S	L		I	S		L	S		D	V		D	K		L	I
E	K		S	L		I	S		L	S		D	V		D	K		L	I
E	K		S	L		I	S		L	S		D	V		D	K		L	I
E	K		S	L		I	S		L	S		D	V		D	K		L	I
E	K		S	L		I	S		L	S		D	V		D	K		L	I
K	N		N	I		L	N		F	N		D	Y		N	N		F	L
E	K		S	L		I	S		L	S		D	V		D	K		L	I
E	K		S	L		I	S		L	S		D	V		D	K		L	I
E	K		N	L		I	N		L	N		E	A		D	K		L	I
E	K		S	L		I	S		L	S		D	V		D	K		L	I
E	K		N	L		I	N		L	N		E	A		D	K		L	I
E	K		S	L		I	S		L	S		D	V		D	K		L	I
E	K		S	L		I	S		L	S		D	V		D	K		L	I
K	N		N	I		L	N		F	N		D	Y		N	N		F	L
E	R		S	I		I	S		L	S		D	V		N	R		L	I
E	K		S	L		I	S		L	S		D	V		D	K		L	I
E	K		S	L		I	S		L	S		D	V		D	K		L	I
E	K		S	L		I	S		L	S		D	V		D	K		L	I
E	K		S	L		I	S		L	S		D	V		D	K		L	I
E	K		S	L		I	S		L	S		D	V		D	K		L	I
E	N		N	I		L	N		F	N		D	Y		N	N		F	L
E	K		S	L		I	S		L	S		D	V		D	K		L	I
E	K		S	L		I	S		L	S		D	V		D	K		L	I
E	K		S	L		I	S		L	S		D	V		D	K		L	I
ANI2	ANI2		ANI2	ANI2
H337Q	T336P		N463G	T462N
H	T		G	N
Q	P		G	N
Q	P		N	T
Q	P		N	T
Q	P		G	N
Q	P		G	N
Q	P		G	N
~	~		G	N
Q	P		N	T
Q	P		G	N
Q	P		G	N
Q	P		G	N
Q	P		G	N
Q	P		G	N
Q	P		G	N
Q	P		G	N
H	T		G	N
H	T		G	N
Q	P		N	T
ANI4	ANI4
N462T	K389E
N	K
N	K
N	K
N	K
T	E
T	E
N	K
N	K
N	K
T	E
N	K
N	K
N	K
N	R
N	K
N	K
N	K
T	E
N	K
T	E
N	Q
N	K
ANI6	ANI6
K337E	E293K
E	K
E	K
K	K
E	K
E	K
K	E
E	K
E	K
E	K
E	K
E	K
E	K
E	K
E	K
E	K
K	E
K	E
K	E
E	K
E	K
E	K
E	E
E	K
E	K
E	K
K	E
ANI7	ANI7
D620K	A346V
D	A
K	V
K	V
D	A
D	A
D	A
K	V
K	V
E	A
D	A
D	V
D	V
D	A
D	A
D	V
K	V
D	A
K	V
D	A
D	V
D	A
D	V
K	V
K	V
MND1	MND1		MND1	MND1		MND1	MND1		MND1	MND1		MND1	MND1
Q337K	E336D		K389N	N362K		K462N	K389N		N362K	Q337E		N463S	K462E
Q	E		Q	N		K	Q		N	Q		N	K
Q	A		K	K		E	K		K	Q		S	E
Q	E		K	N		E	K		N	Q		S	E
E	E		N	K		N	N		K	E		N	N
K	D		K	N		E	K		N	K		S	E
E	E		N	K		N	N		K	E		N	N
Q	A		K	K		N	K		K	Q		N	N
Q	E		K	N		G	K		N	Q		S	G
Q	E		K	N		E	K		N	Q		S	E
Q	E		K	N		E	K		N	Q		S	E
Q	E		Q	N		K	Q		N	Q		N	K
Q	K		Q	D		K	Q		D	Q		N	K
Q	E		Q	N		K	Q		N	Q		N	K
E	E		N	K		N	N		K	E		N	N
Q	E		K	N		E	K		N	Q		S	E
Q	E		K	N		E	K		N	Q		S	E
K	D		K	N		E	K		N	K		S	E
G	Q		Q	N		N	Q		N	G		N	N
Q	E		K	N		E	K		N	Q		S	E
Q	E		K	N		E	K		N	Q		S	E
MND2	MND2		MND2	MND2		MND2	MND2
Q389P	N362S		E462S	Q389P		Q389P	E290K
P	S		S	P		P	K
Q	N		E	Q		Q	E
Q	D		E	Q		Q	E
P	S		S	P		P	K
Q	N		E	Q		Q	E
Q	N		S	Q		Q	E
Q	D		E	Q		Q	E
Q	N		E	Q		Q	E
Q	T		E	Q		Q	E
Q	D		E	Q		Q	E
P	N		S	P		P	E
Q	N		E	Q		Q	E
Q	N		E	Q		Q	E
Q	N		G	Q		Q	E
P	S		S	P		P	K
Q	D		E	Q		Q	E
